# Supplementary material for: Make It Less difficile: Understanding Genetic Evolution and Global Spread of Clostridioides difficile
Source: Genes (Basel). 2022 Nov 24;13(12):2200. doi: 10.3390/genes13122200 (PMC9778335; doi:10.3390/genes13122200)
Supplement: Supplementary file 1 [file genes-13-02200-s001.zip]

Archive with 1 entries (1 files):
- genes-1982352-supplementary.xlsx
