# Supplementary material for: Make It Less difficile: Understanding Genetic Evolution and Global Spread of Clostridioides difficile
Source: Genes (Basel). 2022 Nov 24;13(12):2200. doi: 10.3390/genes13122200 (PMC9778335; doi:10.3390/genes13122200)
Supplement: Supplementary file 1 [file genes-13-02200-s001.zip › genes-1982352-supplementary.xlsx]

## Sheet: Foglio1
Ribotype	Toxin gene profile
RT001	tcdA+B+
RT002	tcdA+B+
RT005	tcdA+B+, cdtA-
RT009	non-toxigenic
RT010	non-toxigenic
RT012	tcdB+
RT014	tcdA+B+, cdtA+B+
RT017	tcdB+
RT018	tcdA+B+
RT020	tcdA+B+, cdtA-
RT023	tcdA+B+, cdtA+B+
RT025	tcdA+B+
RT027	tcdA+B+, cdtA+B+
RT038	non-toxigenic
RT039	non-toxigenic
RT043	tcdA+B+
RT045	N/A
RT046	tcdA+B+
RT053	N/A
RT070	tcdA+B+
RT078	tcdA+B+
RT084	non-toxigenic
RT103	tcdA+B+
RT106	tcdA+B+
RT126	tcdA+B+, cdtA+B+
RT132	N/A
RT135	tcdA+B+
RT139	N/A
RT142	tcdA+B+
RT143	tcdA+B+
RT163	tcdA+B+
RT220	tcdA+B+
RT228	N/A
RT255	tcdA+B+
RT258	tcdA+B+
RT412	N/A
RT596	tcdA+B+
N/A, not available
